# Supplementary material for: Cryptic Species Exist in Vietnamella sinensis Hsu, 1936 (Insecta: Ephemeroptera) from Studies of Complete Mitochondrial Genomes
Source: Insects. 2022 Apr 26;13(5):412. doi: 10.3390/insects13050412 (PMC9143467; doi:10.3390/insects13050412)
Supplement: Supplementary file 1 [file insects-13-00412-s001.zip]

Archive with 5 entries (5 files):
- TableS2. IGNs.pdf
- TableS3. (TL+CN) location.pdf
- TableS4. (QY) location.pdf
- TableS5. RSCU.pdf
- TableS1. Tree.pdf
